# Supplementary material for: Bench to Bedside: Modelling Inflammatory Arthritis
Source: Discov Immunol. 2022 Nov 23;2(1):kyac010. doi: 10.1093/discim/kyac010 (PMC10917191; doi:10.1093/discim/kyac010)
Supplement: kyac010_suppl_Supplementary_Figure_S1 [file kyac010_suppl_Supplementary_Figure_S1.xlsx]

## Sheet: Inducible models e.g. CIA, STIA
		Experiment:
				Baseline
		Animal ID :	Date
			Day
		Behaviour (assessed in home cage prior to handling)		Score	Score	Score	Score	Score	Score	Score	Score	Score
		Normal interactions with cage mates	0
		Reduced interest in roaming behaviour	2
		Isolated from cagemates (provide additional house)	5
		Total Score: Out of 5
		Coat condition (prior to scruffing)
		Normal	0
		Lack of grooming	1
		Stary coat	2
		Blistering/ulceration at site of injection	5
		Total Score:
		Body weight (compared to an age-matched control)
		Weight
		Normal (within 10% of age matched control)	0
		>10 % weight loss (provide soft, palatable food)	2
		>15%	5
		Total Score: Out of 5
		Mobility (assessed in a separate cage, choose best match/highest score that applies)
		Normal	0
		Abnormal gait (e.g shuffles)	1
		Hobbling (e.g reluctance to put full weight on all legs)	2
		Paddling with affected leg	3
		Absence of load bearing on affected leg (e.g. when standing on hind paws)	5
		Sledging (using tail to move) or absence of load bearing on both legs	10
		Total Score: Out of 10
		Mouse Grimace Scale (sum all that apply)
		Orbital Tightening (+1)
		Nose Bulge (+1)
		Cheek Swelling (+1)
		Ear Position (+1)
		Whisker Change (+1)
		Hunched Posture (+3)
		Involuntary Shaking / Shivering (+5)
		Altered Breathing (+5)
		Total Score: Out of 18
		Arthritic paw score (see table below)
		Front Left
		Score out of 3
		Front Right
		Score out of 3
		Rear Left
		Score out of 3
		Rear Right
		Score out of 3
		Total Score: Out of 12
		Caliper measurement
		Front Left
		Front Right
		Rear Left
		Rear Right
		Left Ankle
		Right Ankle
		Abnormal response to caliper measurement	2
		Global score: Sum all parameters (shaded boxes only)
		Arthritic paw score
		No swelling	0
		Swelling affecting a single digit or joint	1
		Localised swelling affecting multiple joints	2
		Generalised swelling affecting multiple joints	3
