# Supplementary material for: Bench to Bedside: Modelling Inflammatory Arthritis
Source: Discov Immunol. 2022 Nov 23;2(1):kyac010. doi: 10.1093/discim/kyac010 (PMC10917191; doi:10.1093/discim/kyac010)
Supplement: kyac010_suppl_Supplementary_Figure_S2 [file kyac010_suppl_Supplementary_Figure_S2.xlsx]

## Sheet: Genetic (chronic)
		Experiment:
				Baseline
		Animal ID :	Date
			Day
		Behaviour (assessed in home cage prior to handling)		Score	Score	Score	Score	Score	Score	Score	Score	Score
		Normal interactions with cage mates	0
		Reduced interest in roaming behaviour	2
		Isolated from cagemates	5
		Total Score
		Coat condition (prior to scruffing)
		Normal	0
		Lack of grooming	1
		Stary coat	2
		Total Score
		Body weight (compared to an age-matched control)
		Weight
		Normal (within 10% of age matched control)	0
		>10 % weight loss	2
		>15%	5
		Total Score
		Mobility (assessed in a separate cage, choose best match/highest score that applies)
		Normal	0
		Abnormal gait (e.g shuffles)	1
		Hobbling (e.g reluctance to put full weight on all legs)	2
		Paddling with affected leg	3
		Absence of load bearing on affected leg (e.g. when standing on hind paws)	5
		Sledging (using tail to move) or absence of load bearing on both legs	10
		Total Score
		Mouse Grimace Scale (sum all that apply)
		Orbital Tightening (+1)
		Nose Bulge (+1)
		Cheek Swelling (+1)
		Ear Position (+1)
		Whisker Change (+1)
		Hunched Posture (+3)
		Involuntary Shaking / Shivering (+5)
		Altered Breathing (+5)
		Total Score
		Arthritic paw score (see table below)
		Front Left
		Score out of 3
		Front Right
		Score out of 3
		Rear Left
		Score out of 3
		Rear Right
		Score out of 3
		Total Score
		Time since arthritis was first detected
		0-1 week (+0)
		1-2 weeks (+1)
		2-4 weeks (+2)
		>4 weeks (+4)
		Global score: Sum all parameters (shaded boxes only)
		Arthritic paw score
		No swelling	0
		Discolouration and/or mild swelling or deformity of <2 joints	1
		Mild swelling or deformity affecting phalanges/metatarsals	2
		Moderate swelling or deformity affecting multiple joints	3
